# Supplementary material for: H2S-Sensing Studies Using Interdigitated Electrode with Spin-Coated Carbon Aerogel-Polyaniline Composites
Source: Polymers (Basel). 2021 Apr 30;13(9):1457. doi: 10.3390/polym13091457 (PMC8124192; doi:10.3390/polym13091457)
Supplement: Supplementary file 1 [file polymers-13-01457-s001.zip]

Archive with 1 entries (1 files):
- polymers-1168950-supplementary.pdf
